# Supplementary material for: Climate Change and Coffee Quality: Systematic Review on the Effects of Environmental and Management Variation on Secondary Metabolites and Sensory Attributes of Coffea arabica and Coffea canephora
Source: Front Plant Sci. 2021 Oct 8;12:708013. doi: 10.3389/fpls.2021.708013 (PMC8531415; doi:10.3389/fpls.2021.708013)
Supplement: Supplementary file 4 [file Table_4.XLSX]

## Sheet: Table_1
Table 1. Dataset
First Author	Year	Title of Study	Reviewer 1 Initials	Reviewer 2 Initials	Location / Country (where study was conducted)	Environmental/management Factor(s)	Environmental/Management Factor Groupings (Geography, Altitude, Light, Temperature, Water, Nutrient levels, Types of Cultivars, Pests/Disease, Fruit Thining, CO2 factors)	Coffee Variety (arabica, robusta (canephora), hybrid)	Coffee Varietals/Cultivars	Quality Parameter(s)	Sensory, Secondary, Primary?	Coffee Quality Parameter Groupings (Sensory, nutrient/chemical)	Outcome summary with directionality of the changes	Environmental, Management, or Both
dos Santos Scholz	2018	From the field to coffee cup: impact of planting design on chlorogenic acid isomers and other compounds in coffee beans and sensory attributes of coffee beverage	SB	ES	Brazil	Shade, Plant density	light	Arabica	IAPAR 59	sensory attributes, CGAs, total lipids, total proteins, sucrose, total phenolics, caffeine	sensory, secondary, primary	sensory, nutrient/chemical	In this study, fruit from higher density planting patterns yielded more mature fruit as indicated by a higher CQA/DCQA ratio and higher lipid content in green coffee. Increased maturation is suspected to be due to lower temperatures as a result of self-shading. Higher total CGA content was found to be an indicator of poor quality unless attenuated by the presence of high sucrose (observed in high…	Management
da Silva Neto	2018	Shade Trees Spatial Distribution and Its Effect on Grains and Beverage Quality of Shaded Coffee Trees	TW	SB	Brazil: plot scale	Shade trees' spatial distibution	light	Arabica	Obata Vermelho	Plant height, canopy diameter, plagiotropic branches’length, yield, coffee fruits’ phenological stage, ripe cherries’ Brix degree, percentage of black, unripe, and insect damaged beans, bean size, and beverage quality	sensory, primary	sensory, nutrient/chemical	Coffee trees’ plant height, canopy diameter, plagiotropic branch length, percentages of defects, and Brix degree of ripe cherries did not differ between the treatments. The best cup quality was obtained in coffee beans coming from coffee trees closer to shade trees, except for overripe cherries, where maturation was accelerated in coffee plants closer to shade trees.	Management
Muschler	2001	Shade improves coffee quality in a sub-optimal coffee-zone of Costa Rica	SB	ES	Costa Rica	Shade intensity	light	Arabica	Caturra, Catimor 5175	Acidity, body, aroma	sensory	sensory	Changes to coffee quality due to degree of shade intensity of E. poeppigiana was measured according to the CICAFE cupping protocols. Shade density improved acidity (Catimor only) and body in two cultivars: Coffea arabica L. vars. Caturra and Catimor 5175. However, the effect of shade on Catimor aroma was not positive (minor effect).	Management
Prado	2018	Resurgence of specialized shade coffee cultivation: Effects on pollination services and quality of coffee production	SB	ES	Puerto Rico	Shade tree diversity, pollination	light	Arabica and canephora	not specified	Beverage quality, fruit set, seed predation, bean weight, proportion of peaberries	sensory	sensory	Coffees from specialized shade (native species) systems and sun production systems were compared. Coffee beverage quality and other quality criteria were considered. Specialized shade was found to improve fruit set in C. arabica. Shade and hand pollination contributed to higher beverage quality. Beverage quality was assessed in C. canephora only. Additionally, pollination regimes were studied. No…	Management
Rakocevic	2018	Berry distributions on coffee trees cultivated under high densities modulate the chemical composition of respective coffee beans during one biannual cycle	SB	ES	Brazil	Plant density	light	Arabica	Paraná cultivar – IAPAR 59	Sucrose, protein, lipids, caffeine, CGAs, phenolic compounds, total sugars	secondary, primary	nutrient/chemical	Management factors such as planting density and design were the focus of this study. Varying light intensity due to planting density (self-shading) resulted in altered fruit maturation. Protein, sucrose, and lipid were content most affected by production year, harvest time, planting design, and berry position (or location on plant). With higher planting density, protein and caffeine content incre…	Management
Steiman	2011	Shade coffee in Hawai'i - Exploring some aspects of quality, growth, yield, and nutrition	NS	SB	Hawaii	Shade, leaf surface temperatures	light	Arabica	Typica landrace, Kona Typica	Organoleptic Quality (Beverage quality determined by SCAA cupping) , Green bean characteristics	sensory	sensory	This experiment used introduces shade (macadamia, cloth and foliar spray) to remove other environmental factors that may occur. Their findings were that shade had no appreciable impact on organoleptic quality and lightly shaded (30%) showed a decrease in yields for one location. The increased costs to shade coffee trees would not outweigh what a farmer could charge for the beans	Management
Somporn	2012	Effect of shading on yield, sugar content, phenolic acids and antioxidant property of coffee beans (Coffea Arabica L. cv. Catimor) harvested from north-eastern Thailand	NS	SB	Thailand	Shade: full sun, artificial shade of 50%, 60% and 70%, natural shade (lychee)	light AND temperature	Arabica	Catimor	sugars, phenolic compounds, antioxidant activity and agronomic characters	sensory, secondary	nutrient/chemical	Bean weight and bean size increased significantly when the shade level was progressively increased. Antioxidant activity was highly positively associated with chlorogenic acid content. The content of total sugar(fructose, glucose and sucrose) was found highest in coffee beans grown in 60% shade, with fructose the predominant sugar. Highest bean quality, total phenolic content and antioxidant acti…	Management
Walker	2018	Analysis of volatile profiles of green Hawai'ian coffee beans damaged by the coffee berry borer (Hypothenemus hampei)	SB	yes	Hawaii	Pests: Coffee berry borer	Pest/Disease			Volatile organic compounds	secondary		Eight prominent volatiles (mostly aldehydes) were found to be responsible for off flavors due to CBB damage in green coffee. Hexanal and 2-pentylfuran most strongly correlated with damage level. Similarly, 2-methylpropanal, 3-methylbutanal, 2-methylbutanal, and benzeneacetaldehyde increased with CBB damage, but in a somewhat stepwise manner: low in undamaged and slightly damaged beans, and high i…	Management
Tesfaye	2013	Plant Water Relations, Crop Yield and Quality of Arabica Coffee (Coffea arabica) as Affected by Supplemental Deficit Irrigation	NS	SB	Ethiopia	two supplemental irrigations, viz. supplemental full (SFI) and deficit irrigation (SDI) in comparison to rain-fed (RF) control	precipitation	Arabica	cv. F-59, 74110 and 75227	Liquor quality (odor, acidity, body, flavor), raw quality (bean size, shape, make, color)	sensory	sensory	Overall liquor quality was unaffected by treatments. Overall quality in terms of raw appearance and total quality of coffee beans was substantially improved and the amount of irrigation water applied was considerably reduced by SDI compared to SFI practice. No significant difference between SFI and SDI for yield, but both were higher than RF. Therefore, SDI appears to be more effective than SFI f…	Management
Liu	2016	Effects of deficit irrigation on yield and nutritional quality of Arabica coffee (Coffea arabica) under different N rates in dry and hot region of southwest China	EA	ES	China	precipitation, fertilization	precipitation AND nutrient/management practices	Arabica	not specified	protein, crude fat, chlorogenic acid	secondary, primary	nutrient/chemical	80 Percent Deficit Irrigation (DI80) led to a significant increase in protein, crude fat, and chlorogenic acids. DI60 increased caffeine, crude fiber, protein and crude fat. DI40 increased caffeine and crude fiber but reduced chlorogenic acid. High N application paired with moderate deficit irrigation (80% of full irrigation) resulted in higest cup quality in dry and hot region of southwest China…	Management
Silveira	2016	Sensory analysis of specialty coffee from different environmental conditions in the region of Mates de Minas, Minas Gerais, Brazil 1/Análise sensorial dos cafés especiais da região das Matas de Minas cultivados em diferentes condições ambientais	NS	SB	Brazil	Altitude, Slope Aspect and Fruit color	altitude AND light	Arabica	Yellow Catuai variety, Red Catuai variety	sensory attributes: overall perception, clean cup, balance, aftertaste, sweetness, acidity, body and flavor, which made up the final score.	sensory	sensory	Evaluated yellow and red Catuai on north and south facing slopes. From the sensory standpoint, coffee fruits of both colors are similar, as well as the coffees from both slope exposures when these factors were analyzed separately. However, at higher altitudes, Yellow Catuaí produces coffees with better sensory quality. Similarly, coffees from North-facing slopes, at higher altitudes produce bette…	Environmental
Dong	2015	Characterization of Fatty Acid, Amino Acid and Volatile Compound Compositions and Bioactive Components of Seven Coffee (Coffea robusta) Cultivars Grown in Hainan Province, China	TW	SB	China	Coffee cultivars (attributed to geographic origin)	geographic location	Robusta	X1, RY1, RY2, X24-2, X26, X28, XCM	fatty acid, amino acids, and volatile compound	secondary, primary	nutrient/chemical	The aim of study was to evaluate seven different Chinese Robusta coffee cultivars in terms of the color, chlorogenic acids, trigonelline, caffeine, protein, fat, fatty acid, amino acid composition, and volatile organic compounds. All quality parameters showed significant difference between cultivars.	Environmental
Mehari	2016	Simultaneous Determination of Alkaloids in Green Coffee Beans from Ethiopia: Chemometric Evaluation of Geographical Origin	SB	ES	Ethiopia	Geography	geographic location	Arabica	Harar, Jimma, Kaffa, Wollega, Sidama, Yirgachefe, Benishangul, Finoteselam	caffeine, trigonelline, theobromine, theophylline	secondary	nutrient/chemical	Alkaloid compounds were used for determination of geographical origin of green coffee from regions throughout Ethiopia (Northwest, West, East, South). No theobromine was found in Eastern Ethiopian (Harar variety) samples. Northwestern coffees had higher caffeine.	Environmental
Lucas Louzada	2018	Influence of Solar Radiation and Wet Processing on the Final Quality of Arabica Coffee	EA	ES	Brazil	Solar Radiation (Full sun vs. Shade)	light	Arabica	Catuai red 44	Beverage Quality	sensory	sensory	Lower solar radiation led to an increase in quality for Arabica.	Environmental
Villarreal	2009	Genotypic and Environmental Effects on Coffee (Coffea arabica L.) Bean Fatty Acid Profile: Impact on Variety and Origin Chemometric Determination	NS	SB	Colombia	relative humidity, precipitation, sunlight, and minimal, average, and maximal temperatures	precipitation AND light AND temperature	Arabica, and arabica x canephora	Caturra and Timor Hybrid CIFC-1343	Fatty Acid Composition and Lipid Content	primary	nutrient/chemical	Seed fatty acids (FA) were analyzed by GC in 30 genotype location combinations. Sixteen peaks were identified and quantified in the chromatograms of the corresponding samples. None of the peaks was exclusive to a location, a genotype, or a genotype x location combination. The three temperature variables were highly significantly correlated to bean FA. Precipitation and sunlight were not correlate…	Environmental
de Assis Silva	2016	Mapping the potential beverage quality of coffee produced in the Zona da Mata, Minas Gerais, Brazil	NS	SB	Brazil	Position and Altitude	altitude AND light	Arabica	Yellow Catuai variety, Red Catuai variety	Sensory attributes: drink, sweetness, acidity, body, flavor, aftertaste, balance and general perception	sensory	sensory	Altitude is important for obtaining specialty coffees, but it is not the only factor that defines the product quality. "A large range of coffee quality grades was observed for the Red Catuai variety. For the Yellow Catuai variety, no quality grades lower than 70 were observed. Regarding the terrain aspect, samples from the southeast-facing slope and the northwest-facing slope exhibited distinct b…	Both
Worku	2018	Effect of altitude on biochemical composition and quality of green arabica coffee beans can be affected by shade and postharvest processing method	NS	SB	Ethiopia	altitude, shade, postharvest processing	altitude AND light	Arabica	not specified	caffeine, chlorogenic acids (CGA) and sucrose contents as well as physical and sensory qualities of green coffee beans	sensory, secondary, primary	sensory, nutrient/chemical	Caffeine and CGA contents decreased with increasing altitude. Sucrose content increased with altitude; was significantly for wet-processed beans, not dry-processed beans. Similarly, sucrose content increased with altitude with much stronger effect for coffee grown without shade. Acidity increased with altitude when coffee was grown under shade, but no significant effect was observed on coffee gro…	Both
Mori	2016	Diterpenes in Coffea canephora	SB	ES	Brazil	Season, Geography	geographic location	Canephora	Diamante, Jequitiba, Centanaria	diterpenes (kahweol, cafestol, 16-O-methylcafestol)	secondary	nutrient/chemical	Diterpene characterization on 15 C. canephora genotypes. Fruit-ripening season and location were evaluated among three varieties of C. canephora. Fruit-ripening season had no effect on diterpene content. Genotype by location interactions were found. The diterpene content of 16-O-methylcafestol was the best determinant of genotype by location.	Both
Decazy	2003	Quality of different Honduran coffees in relation to several environments	TW	SB	Honduras	Latitude, longitude, altitude, rainfall, shade	geographic location AND altitude AND precipitation AND light	Arabica	not specified	Chemistry: fat, sucrose, caffeine, trigonelline, and chlorogenic acid contents; Sensory: aroma, body, acidity, bitterness, astringency, flavor defects, and preference	sensory, secondary, primary	sensory, nutrient/chemical	Using several iterations of multiple factor analysis (MFA) with 5 variables: environmental, agronomy, chemical, roasting, and sensory, on coffee quality from 52 Honduran coffee plots were narrowed down based on quality. The final multiple factor analysis indicated the regionalization of coffee was linked to geogroaphic location (good coffee found at altitudes above 1000m with rainfall under 1600 …	Both
Delaroza	2017	Factorial design effects of plant density, pattern and light availability on the caffeine, chlorogenic acids, lipids, reducing sugars and ash contents of Coffea arabica L. beans and leaves	TW	SB	Brazil	Solar intensity: sun-exposed and shade	light	Arabica	IAPAR 59 (cross between Villar Sarchi and Timor hybrid- Sarchimor	Caffeine, chlorogenic acids, lipids, reducing sugars and ash contents	secondary, primary	nutrient/chemical	Plants exposed to direct sunlight have smaller caffiene content than plants partially protected from sun exposure.The values of chlorogenic acids and ashes were generally lower in the sun exposed plants compared to shaded plants, and reducing sugars and lipids were generally higher in the sun exposed plants compared to shaded plants, but differences were not significant.	Both
Bosselmann	2009	The influence of shade trees on coffee quality in small holder coffee agroforestry systems in Southern Colombia	ES	SB	Colombia	Shading, altitude, temperature	light AND altitude	Arabica	Coffea arabica L. cv. Caturra KMC	Fragrance, aroma, aftertaste, acidity, sweetness, bitterness, body, preference	sensory	sensory	In general, increased shade cover negatively influenced fragrance, acidity, body, sweetness, and preference in coffee samples. This effect was more pronounced in the location at a higher altitude than in the location at a lower altitude.	Both
Läderach	2011	Systematic agronomic farm management for improved coffee quality	EA	ES	major growing regions of America, Africa, Asia, and Oceania	Slope, Aspect, Geographic Origin	light AND geographic location	Arabica	not specified	Beverage Quality	sensory	sensory	There was no consistent effect between slope and aspect on beverage quality. In the Colombian farms evaluated for shade, higher shade (61% compared to 37% density) led to better beverage quality but was only statistically significant for body. In Mexican farms, lower shaded farms (68% to 87% density) led to better beverage quality but was not statistically significant except for body.	Both
da Silva	2005	The influence of water management and environmental conditions on the chemical composition and beverage quality of coffee beans	MT	yes	Brazil	water availability, temperature	temperature AND precipitation			chemical composition	secondary, primary		Chemical composition (total soluble sugars, reducing sugars, sucrose, total soluble phenolic compounds, chlorogenic acid, caffeine, soluble protein and soluble amino acids) was affected by the environmental conditions (water availability and temperature). Irrigation was not a major factor affecting chemical composition, since there were few differences in relation to non-irrigated coffee plants. …	Both
Avelino	2005	Effects of slope exposure, altitude and yield on coffee quality in two altitude terroirs of Costa Rica, Orosi and Santa Maria de Dota	ES	SB	Costa Rica	Altitude (2 ranges: 1020-1250 m above sea level in Orosi and 1500-1780 m above sea level in Santa Maria) and slope aspect (North, South, East, West and Flat for Orosi, and East, Northwest and flat for Santa Maria de Dota)	altitude, geographic location	Arabica	Caturra, Catuai, Pacas, Villasarchi	Aroma, body, acidity, bitterness, typicity (floral or chocolate tasting), preference, fat, sucrose, caffeine, trigonelline, and chlorogenic acid content	sensory, secondary, primary	sensory, nutrient/chemical	Preference, aroma, body, and acidity were significantly greater for coffee grown in Santa Maria de Dota than in Orosi. Altitude was positively correlated to body and acidity. Altitude was also positively linked to the chocolate taste found in coffees from Santa Maria de Dota. Caffeine, trigonelline and chlorogenic acid were greater in Santa Maria de Dota than in Orosi, likely due to greater altit…	Environmental
Cruz	2017	Minority compounds and sensory analysis evaluation of Coffea arabica var. caturra cultivated in three different altitudinal ranges	TW	SB	Colombia	Altitude (3 ranges: 1300-1400, 1400-1600, 1600-1800 masl)	altitude	Arabica	var. caturra	Minority compounds (2-propenamide, Butanal, 1-Propenilaziridine, 4-metilpentanamide, 3-fenil-2-Propenal, 2-etenil-1,3,5-trimetilbenzene,2-(2-Hidroxifenil)buta-1,3-diene, Alil o-tolil eter, 4-Metil-2H-benzopirane, Fitol, Estigmasterol, Beta-sitosterol) and sensory analysis attributes (fragrance/aroma, taste, residual taste, acidity, body, uniformity, balance, clean cup, sweetness and final score)	sensory, secondary	sensory, nutrient/chemical	Altitudinal range did not have an effect on the sensorial attributes of the coffee and all had very good qualification, the chromatographic profiles were similar between replicates in all the three reanges. The presence of butanol and 3-phenyl-2-propenal could explain the low grade from the group of coffee samples in the cup quality.	Environmental
Gamonal	2017	Sensory analysis of four cultivars of coffee (Coffea arabica L.), grown at different altitudes in the San Martin region - Peru	EA	SB	Peru	Altitude	altitude	Arabica	Catuai, Caturra, Pache, Catimor	aroma, flavor, acidity, balance, aftertaste, sweetness, body, uniformity, clean cup, beverage quality	sensory	sensory	Altitude on its own presented no significant difference on quality factors for the coffees. The variety of cultivar however led to a significant correlation in aroma, flavor, acidity, balance, and beverage quality. Interaction between altitude and cultivar led to a significant positive difference in acidity, balance, and beverage quality.	Both
Hagos	2018	CORRELATION BETWEEN CAFFEINE CONTENTS OF GREEN COFFEE BEANS AND ALTITUDES OF THE COFFEE PLANTS GROWN IN SOUTHWEST ETHIOPIA	EA	SB	Ethiopia	Altitude	altitude	not specified (45 samples from Southwest Ethiopia)	not specified	Caffeine	secondary	nutrient/chemical	A moderately negative correlation was found between altitude and caffeine content in coffee beans.	Environmental
Ramos	2016	Discrimination of the sensory quality of the Coffea arabica L. (cv. Yellow Bourbon) produced in different altitudes using decision trees obtained by the CHAID method	NS	SB	Brazil	Altitude (3 ranges: <1000, 1000-1200, >1200 masl)	altitude	Arabica	cv. Yellow bourbon	sensory evaluations based on SCAA protocol and "type of flavor"	sensory	sensory	The collection of samples was performed manually and selectively, collecting only ripe fruit in stratified environments at three different altitudes (below 1000 m, between 1000 and 1200 m and over 1200 m) and two slope exposure groups (Sun and Shade), resulting in combinations of six environmental variables. The findings were that high quality coffee scores are strongly associated with coffees gr…	Environmental
Sridevi	2016	Variations in Diterpenes-Cafestol and Kahweol Content in Beans of Robusta Coffee Grown at Different Altitudes	NS	SB	India	Altitude	altitude	Canephora	C. canephora P. ex Fr. CxR	Cafestol and kahweol and associated esters	secondary	nutrient/chemical	In green coffee, the levels of free diterpenes, cafestol and kahweol, and associated esters were found to be higher robusta coffee beans collected from low elevations than that of high elevation grown trees. The present study shows that, the altitude at which coffee trees are grown had significant influence on their diterpene content.	Environmental
Malau	2017	Performance of coffee origin and genotype in organoleptic and physical quality of arabica coffee in North Sumatra Province of Indonesia	EA	ES	Indonesia	Geographic Origin, altitude	altitude AND geographic location	Arabica	28 genotypes from 7 districts in North Sumatra: HU1, HU2, HU3, HU4, Si5, Si6, Si7, Si8, PB10. PB11, PB12, Sal3, Sal4, Sal5, Sal6, Dal17, Dal18, Dal19, Dal20, Ta21, Ta22, Ta23, Ta24, To25, To26, To28, To28	Organoleptic Quality (Beverage quality determined by SCAA cupping) , Green bean weight	sensory	sensory	Geographic origin significantly affected organoleptic and physical bean quality. Altitude correlated significantly with overall organoleptic quality. Altitude most affected acidity. Organoleptic quality showed no correlation with green bean weight. Body did not correlate with weight either.	Environmental
Rubayiza	2005	Chemical discrimination of arabica and robusta coffees by Fourier transform Raman spectroscopy	NS	SB	Kenya, Jamaica and Australia	Geographic origin, Altitude	altitude AND geographic location	124 arabica, 24 robusts and two liberica	not specified	Cafestol and kahweol	secondary	nutrient/chemical	There is no large difference between the green and the roasted coffees. The spectra of robusta and liberica display exactly the same profile, while the spectrum of arabica shows additional bands in the mean region of the spectrum. Robusta contains less high concentrations of cafestol and only traces of kahweol. They identified the high altitude Arabica samples coming from Kenya and Jamaica presen…	Environmental
Tolessa	2017	Influence of growing altitude, shade and harvest period on quality and biochemical composition of Ethiopian specialty coffee	NS	SB	Ethiopia	optimum shade levels along different altitudinal ranges (low <1550, mid 1550-1750, high >1750 masl), harvest periods	altitude AND light	Arabica	Jimma	Physical quality, preliminary cup quality (acidity, body, flavor, clean cup) and specialty cup quality ("old ECX grading system"), caffeine and CGA	sensory, secondary	sensory, nutrient/chemical	Coffee from high altitude with open or medium shade and early to middle harvest periods had a superior bean quality. These growing conditions also favored the production of beans with lower caffeine. An increasing altitude, from mid to high, at approximately 400 m, decreased caffeine content by 10%. Total CGAs decreased from mid to high altitude and from dense to open shading (at high altitude) A…	Environmental
Bertrand	2003	Impact of the coffea canephora gene introgression on beverage quality of C-arabica	CT	yes	Colombia, Brazil, Costa Rica	pests and disease resistant cultivar	Cultivar			beverage quality	sensory		This study is very focused on beverage quality from the standpoint of how different crosses- notably strains with the Timor Hybrid affect or don't affect the taste profile of coffee. They concluded though that it should be possible to find lines with the desired resistance genes and good beverage quality. This research has significant implications for the fate of the genetic improvement of the sp…	Management
de Oliveria Fassio	2016	Sensory Description of Cultiars (Coffea Arabica L.) Resistant to Rust and its Correlation with Caffeine, Trigonelline, and Chlorogenic Acid Compounds	MT	yes	Brazil	cultivar	Cultivar			flavor, acidity, caffeine, fragrance, compounds	sensory, secondary		There is positive interaction between the genotype and the environment for some cultivars in relation to cup quality and bioactive compounds. The caffeine, chlorogenic acid, and trigonelline content did not have a good relationship to sensory attributes.	Management
VanDerVossen	2009	The cup quality of disease-resistant cultivars of arbica coffee (coffea arabica)	MT	yes	Netherlands	disease	Cultivar			fragrance, aroma, acidity, body, flavor	sensory		This study analyzes CLR and CBD resistant hybrid coffee cultivars on beverage quality scores based off fragrance, aroma, acidity, body and flavor. With all environmental factors at optimum level, disease-resistanct cultivars can produce quality coffees as good as those from the best traditional varieties.	Management
Alonso-Salces	2007	Analytical methods for the profiling of intrinsic quality of green coffee: varietal and geographical characterization.	ES	SB	Samples from Asia, Africa, and America	Geographic Origin	geographic location	Arabica and canephora	not specified	cholorogenic acids, cinnamate conjugates, and caffeine	secondary	nutrient/chemical	Polyphenolic profiles and methylxanthines content in green coffee beans vary sigificantly by geogrphic origin.	Environmental
Alonso-Salces	2009	Botanical and Geographical Characterization of Green Coffee (Coffea arabica and Coffea canephora): Chemometric Evaluation of Phenolic and Methylxanthine Contents	ES	SB	Major growing regions of America, Africa, Asia, and Oceania	Geographic Origin	geographic location	Arabica and canephora	not specified	chlorogenic acids, cinnamoyl amides, cinnamoyl glycosides, free phenolic acids, and methylxanthine	secondary	nutrient/chemical	Chemical composition of Arabica samples were relatively homogenous despite geographical origin. Certain phenolic compounds (p-Coumaroyl-N-tyrosine(16),caffeoylN-phenylalanine (24), dimethoxycinnamic acid (17), and 3-D,5-FQA (28)) were only found in Robustas from Uganda. Results indicate that quality parameters of green coffee beans including chlorogenic acids, cinnamoyl amides, cinnamoyl glycosid…	Environmental
Campa	2005	Qualitative relationship between caffeine and chlorogenic acid contents among wild Coffea species	ES	SB	Africa	Geographical Origin	geographic location	Wild Coffea species	C. brevipes, C. canephora, C. congensis, C. eugenioides, C. heterocalyx, C. humblotiana, C. humilis, C. kapakata, C. liberica dewevrei, C. liberica liberica, C. pocsii, C. pseudozanguebariae, C. racemosa, C. salvatrix, C. stenophylla, C. sp. Bakossi, C. sp. Congo, C. sp. Koto, C. sp. Ngongo 2, C. sp. Moloundou, C. sp. N	caffeine and chlorogenic acids	secondary	nutrient/chemical	The range of chlorogenic acid content was greatest in central Africa (Cameroon and the Congo specifically), indicating that this region is a hot spot for diversity in wild coffees. This was also true for caffein	Environmental
Caporaso	2018	Variability of single bean coffee volatile compounds of Arabica and robusta roasted coffees analysed by SPME-GC-MS	ES	SB	Global	Geographic Origin	geographic location	Arabica and robusta	not specified	Volatile Compounds	secondary	nutrient/chemical	It is possible to identify the geogrpahic origin of different coffee varieties based on their volatile compound composition.	Environmental
Casal	2000	Discriminate analysis of roasted coffee varieties for trigonelline, nicotinic acid, and caffeine content	ES	SB	Global	Geographical Origin	geographic location	Arabica and robusta	not specified	Trigonelline, Nicotinic Acid, and Caffeine Content	secondary	nutrient/chemical	There was no association between geographic origin and quality parameter contents	Environmental
De Rosso	2018	UHPLC-ESI-QqTOF-MS/MS characterization of minor chlorogenic acids in roasted Coffea arabica from different geographical origin	TW	SB	Brazil, Colombia, Costa Rica, Ethiapia, Guatemala, and India (Lab setting)	Geographic origin	geographic location	Arabica	not specified	Minor Chlorogenic acids	secondary	nutrient/chemical	In this study, roasted C. arabica samples from different geographical origins: Brazil, Colombia, Costa Rica, Ethiopia, Guatemala, and India, were characterized by UHPLC‐ESI‐QqTOF‐MS/MS and several minor chlorogenic acid isomers were identified; some of these compounds (four dimethoxycinnamoyl‐quinic acid derivatives: 4‐dimethoxycinnamoylquinic acid, 4‐dimethoxycinnamoyl‐3‐caffeoylquinic acid, 3‐d…	Environmental
de Toledo	2017	Discriminant analysis for unveiling the origin of roasted coffee samples: A tool for quality control of coffee related products	TW	SB	In-lab modeling analysis, Brazil	Geographic origin	geographic location	22 Arabica samples, 3 Robusta samples	not specified	Up to 80 copounds; from existing studies in existing literature; reference compounds: furfural, 2,3-pentanedione, 2-methylpyrazine, 2-methoxyphenol, pyridine	secondary	nutrient/chemical	Using 25 blind worldwide coffee samples, Discriminant Anlaysis was completed to identify the continental or country level of geography of the blind coffee samples with the identification of 18 key compounds (namely pydridine). Four different geographic regions were chosen for the DA: Central America, South America, Africa and Asia for a robust comparison. Study results showed that 2,3-butanedione…	Environmental
Demissie	2016	UV/VIS SPECTROMETER DETERMINATION OF CAFFEINE IN GREEN COFFEE BEANS FROM HARARGHE, ETHIOPIA, USING BEER-LAMBERT'S LAW AND INTEGRATED ABSORPTION COEFFICIENT TECHNIQUES	TW	SB	Ethiopia	Geographic Origin	geographic location	Arabica	not specified	Caffeine	secondary	nutrient/chemical	The caffeine concentration of the coffee bean samples across the eastern region of Ehtiopia (Chiro: Dingetie and Gewugewu; Gurache; Harar: Harar Aboker, Harar Zuria 1, Harar Zuria 2; Dire Dawa; Jarso; Kobo; Kurfachele; Girawa; Gorumute; Hirna: Hirina Zuria 1, Hirina Zuria 2; and Langie). varied significantly depending on the geographic region. Harar Aboker coffee (Hararghe region) had higher caff…	Environmental
Dryahina	2018	Quantification of volatile compounds released by roasted coffee by selected ion flow tube mass spectrometry	TW	SB	Hostěnice, Czech Republic: lab exper. using blends from Colombia, El Salvador, Nicaragua, Panama, Ethiopia, Kenya, and Indonesia	Geographic origin	geographic location	Arabica	not specified	Volatile organic compounds (odor and armona)	secondary	nutrient/chemical	Using real-time analysis (SIFT‐MS and SPME extraction), flavor-significant VOC's were measured and the concentration variation profiles across the seven different regions were found to be small. The "heat map" with absolute VOC concentrations did reveal some differences between the seven coffee regions. Effect of climate variable on coffee quality was not directly measured, but geographic differe…	Environmental
Dussert	2008	Effectiveness of the fatty acid and sterol composition of seeds for the chemotaxonomy of Coffea subgenus Coffea	TW	SB	Africa: 59 genotypes from Ivory Coast, South Central African Republic, North Central African Republic, Cameroon, Kenya, Tanzania, Comoro Islands, Angola, Mozambique	Geogrpahic origin	geographic location	Spp.	C. canephora Pierre, C. charrieriana Stoffelen & Anthony, C. congenesis Froehner, C. eugenioides Moore, C. heterocalyx Soffelen, C. humblotiana Baill, C. humilis Chevalier, C. kapakata Chevalier, C. liberica Hiern, C. psudozanguebariae Bridson, C. racemosa Lour, C. salvatrix Sqynnerton, C. sessiflora Bridson, C. stenophylla Don	Fatty acids and sterols	primary	nutrient/chemical	Using 59 genotypes of Coffea, fatty acids (FA) and sterols were used to investigate the chemotaxonomic relationships in the genus Coffea based off seed lipid composition. Principle Componenet Analysis (PCA) of fatty acid and sterol content of coffea genotype enabled identification of species. Hierarchial Clustering classified the coffea species into seven groups based off fatty acid and sterols. …	Environmental
Dybkowska	2017	Assessing polyphenols content and antioxidant activity in coffee beans according to origin and the degree of roasting	TW	SB	In lab: varieties from Brazil, Ethiopoa, Colombia, and India	Geographic origin	geographic location	Arabica	not specified	Pholyphenols and antioxidants	secondary	nutrient/chemical	In these Arabica coffee beans, Polyphenols content was high and varied by coffee region of cultivation. Significantly high levels of polyphenols were found in coffee originating from Ethiopia and India.High antioxidant activities were found in the roasted coffee which varied depending on its origin and the degree of roasting.	Environmental
Gloess	2014	Evidence of different flavour formation dynamics by roasting coffee from different origins: On-line analysis with PTR-ToF-MS	EA	SB	Switzerland	Geographic Origin	geographic location	Arabica and robusta	not specified	Volatile Organic Compounds	secondary	nutrient/chemical	The creation of volatile organic compounds occurs at different rates in the roasting process for coffees from different geographic origins. Coffees from different origin also show greatly different compositions. Roast profile plays a significant role in the amount of VOCs formed and when they are formed. Coffees from different origins can show opposite changes in a specific compound with the same…	Environmental
Gustavo/Sant'Ana	2018	Genome-wide association study reveals candidate genes influencing lipids and diterpenes contents in Coffea arabica L	EA	SB	Brazil	Geographic Origin, cultivar	geographic location	Arabica	107 Coffea arabica accessions, including wild genotypes from the historical FAO collection from Ethiopia	lipids, diterpenes (cafestol and kahweol)	secondary, primary	nutrient/chemical	SNP analysis was done of coffees originating in Ethiopia and transplanted to different countries. Coffees have a wide variation in lipid and diterpene content. Wild coffees from Ethiopia's forests showed lower variations for lipids and diterpenes and had higher lipid content than cultivars. The SNP analysis found there is a much wider genetic range to Coffea Arabica than found in the cultivars mo…	Both
Hamon	2017	Genotyping-by-sequencing provides the first well-resolved phylogeny for coffee (Coffea) and insights into the evolution of caffeine content in its species GBS coffee phylogeny and the evolution of caffeine content	EA	SB	France	Geographic Origin	geographic location	not specified	81 Coffea samples, including seven species formerly belonging to Psilanthus. 5 out-group species were also samples, four from tribe Coffeeae and one from the closely relate dtribe Bertiereae	Caffeine	secondary	nutrient/chemical	An almost fully formed phylogentic tree was created. Caffeine content of beans is determined by the clade that coffee species originated from. Ancestral coffea was likely caffeine-free or low caffeine. Caffeine production highly originated in coffee species in West and Central Africa and to a lesser degree in Madagascar. Coffee species with high caffeine tended to occur in equatorial, humid envir…	Environmental
Jeszka-Skowron	2016	Chlorogenic acids, caffeine content and antioxidant properties of green coffee extracts: influence of green coffee bean preparation	EA	SB	Poland	Geographic Origin	geographic location	Arabica and robusta	Brazil (TG), Rwanda (Ordinary), China, Laos and Coffea robusta: Vietnam (Gr2), Vietnam (Gr2), and Vietnam (Gr2)	Chlorogenic Acid, Caffeine, antioxidant	secondary	nutrient/chemical	Robusta coffees have close to twice the amount of caffeine of Arabica coffees tested. Steaming coffee beans does not lower caffeine content significantly. Robusta coffees also contain more chlorogenic acids than Arabica. Geographic origin played a significant role on caffeine and chlorogenic acid content as well as antioxidant levels.	Environmental
Jham	2003	Determination of the triacylglycerol composition of coffee beans by reverse-phase high-performance liquid chromatography	EA	ES	Brazil	Geographic Origin	geographic location	Arabica	Catuai Veremelho	Lipids	primary	nutrient/chemical	Origin had no significant impact on lipid proportion. Study found no clear impact of lipid proportion on beverage quality	Environmental
Kitzberger	2016	Free choice profiling sensory analysis to discriminate coffees	EA	ES	Brazil	Geographic Origin, Climate	geographic location	Arabica	Sarchimor derived (IPR100, IPR102, IPR105, IPR106), Catuaí, Sarchimor derived, (IPR101,IPR103), Catuaí, (IPR97, IPR98, IPR100), Catuaí, (Iapar59, IPR99, IPR101, IPR103, IPR108)	Aroma, Taste, Texture	sensory	sensory	Coffees of the same variety grown in two regions and climates exhibited different beverage qualities. Some varities did better in Londrina, while others in Mandaguari	Environmental
Knysak	2017	Volatile compounds profiles in unroasted Coffea arabica and Coffea canephora beans from different countries	EA	ES	Poland	Geographic Origin	geographic location	Arabica and canephora	not specified	Volatile Compounds (Aroma)	secondary	nutrient/chemical	Green coffees of the same species from different regions can be identified due to unique volatile compounds in aroma. Factors associated with geographic origin determine volatile compounds.	Environmental
Mehari	2016	Profiling of phenolic compounds using UPLC–MS for determining the geographical origin of green coffee beans from Ethiopia	SB	ES	Ethiopia	Geography	geographic location	Arabica	Benishangul, Finoteselam, Jimma, Kaffa, Wollega, Harar	CGAs	secondary	nutrient/chemical	Certain CGAs (3-caffeoylquinic acid, 3,4-dicaffeoylquinic acid, 3,5-dicaffeoylquinic acid and 4,5-dicaffeoylquinic acid) were used for determination of geographical origin of green coffee from regions throughout Ethiopia (Northwest, West, East, South). Northwestern and Eastern could be identified by 3-caffeoylquinic acid, 4,5-dicaffeoylquinic acid. Western coffees (except Jimma B) were denoted by…	Environmental
Muniz-Valencia	2013	Geographical Differentiation of Green Coffees According to Their Metal Content by Means of Supervised Pattern Recognition Techniques	SB	ES	Brazil, Colombia, Mexico	Geography	geographic location	Arabica	not specified	Ca, Cu, Fe, K, Mg, Mn and Zn	primary	nutrient/chemical	To determine of geographical origin, green coffees from three countries (Brazil, Colombia, and Mexico) were analyzed via flame-ICP to characterize them based on trace metal content. Pattern recognition models were created to differentiate coffee by location.	Environmental
dos Santos Scholz	2016	Chemical composition in wild Ethiopian Arabica coffee accessions	NS	SB	Brazil collection; From Arabica germplasm originating throughout Ethiopia	Year/Season; Genetics - origin of accession in Ethiopia	geographic location	Wild Ethiopian accessions	not specified	Caffeine, protein, lipids, chlorogenic acids, sucrose, cafestol and kahweol	secondary, primary	nutrient/chemical	No interaction between year and accession was found in the Ethiopian coffee accessions after evaluation of 3 years of cultivation. These data suggested that evaluation of 1 year is reliable to describe this chemical component in the collection. All compounds showed variability, but the highest variability was found in cafestol and kahweol(32.81 and 34.45 %, respectively). Significant correlations…	Environmental
Yener	2016	Monitoring single coffee bean roasting by direct volatile compound analysis with proton transfer reaction time-of-flight mass spectrometry	NS	SB	Brazil, Guatemala and Ethiopia	Geographic origin	geographic location	Arabica	not specified	PTR-ToF-MS were used to analyze the volatile compounds released	secondary	nutrient/chemical	Despite the expected biological variability between green coffee beans, no significant differences were found between the two samples of Brazil, Ethiopia and Guatemala. When same roasting conditions were applied, coffee beans showed different final roast degrees and therefore exhibited different final volatile intensities. Higher intensities were observed for Brazil, followed by Guatemala and Eth…	Environmental
Oberthür	2011	Regional relationships between inherent coffee quality and growing environment for denomination of origin labels in Nariño and Cauca, Colombia	SB	ES	Colombia	Geography, topography, annual precipitation, daily dew point, diurnal temperature, altitude	geographic location AND precipitation AND temperature AND altitude	Arabica	Caturra and Colombia	caffeine, trigonelline, CGAs, sensory (flavor, acidity, fragrance/aroma, body, etc.)	sensory, secondary	sensory, nutrient/chemical	The goal of the research was to develop a systematic approach to establish denominations of origin. Climatic and altitudinal differences were shown to be the primary environmental factors effecting coffee quality. Average annual precipitation was found to be an important factor in determining enhanced acidity in Cauca but a more important effector of enhanced flavor in Nariño. Acidity in Nariño w…	Environmental
Adler	2016	Comparison between Coffea arabica L. 'Laurina' and C-arabica 'Bourbon' seedlings grown in daylight or darkness for their polysaccharidic cell wall composition and caffeine and chlorogenic acid contents	ES	SB	France	light intensity	light	Arabica	Coffea arabica L. 'Laurina' and C-arabica 'Bourbon'	caffeine and chlorogenic acids	secondary	nutrient/chemical	Two homozygotic lines of varieties of coffee arabica L. seedilings were grown under darkness and daylight confitions for 65 days and the chlorogenic acid and caffeine contents were compared.Daylight conditions were difined as natural daylight with a length of 11 to 13 hours. There was no impact of daylight on caffeine and chlorogenic acid contents in the case of cotyledons and hypocotyls. However…	Environmental
Bote	2017	Tree management and environmental conditions affect coffee (Coffea arabica L.) bean quality	ES	SB	Ethiopia	Shading, altitude, nitrogen supply in combination with management factors (fruit thinning and nutrition)	light AND altitude AND nutrient/management practices, fruit thinning	Arabica	Coffea arabica L., 74-4, 74-40, 74-110, 74-1, 75-227. 74-54, 74-112, 74-140, 74-148, 75-158, 74-165	Aroma, body, acidity, flavor, aftertaste, balance, overall preference	sensory	sensory	Coffees grown in high altitudes had significantly greater body, balance, and flavor scores that coffees grown in mid and low altitudes. Radiation level (degree of shading) had no effect on coffee quality when N was in high supply. However, when N was limited, acidity, aftertaste, flavor, balance, and overall preference significantly declined when radiation level was increased. Organoleptic bean q…	Both
Clemente	2015	Effects of nitrogen and potassium on the chemical composition of coffee beans and on beverage quality	AFS	yes	Brazil	ratio of nitrogen and potassium; potassium doses	Nutrients/Management Practices			caffeine, phenolic compounds (chlorogenic acids), polyphenol oxidase (PPO), sugar, acidity	secondary, primary		The N:K ratio and K dose were found to be important factors in cup quality, with the best quality corresponding to an N:K ratio of 1:1.56. Potassium has a positive effect, increasing caffeine content, total phenols, total and reducing sugars, and decreasing total tritatable acidity of coffee up to a point, beyond which its effect becomes harmful. Electrical conductivity and potassium leached decr…	Management
Clemente	2018	Boron, Copper, and Zinc Affect the Productivity, Cup Quality, and Chemical Compounds in Coffee Beans	SB	yes	Minas Gerais State, Brazil	"Soil": micronutrients (B, Cu, Zn)	Nutrients/Management Practices			organoleptic, chemical	sensory, secondary, primary		Micronutrients (B, Cu, Zn) were administered by foliar spray or by "solid trunk injection" both routes of administration offered similar results for Cu and Zn, but B injections showed toxicity. To evaluate quality, chemical content of the following was measured: caffeine, trigonelline, sucrose, glucose, arabinose, mannose, 3-caffeoylquinic acid, 5-caffeoylquinic acid, polyphenol oxidase activity,…	Management
Gonthier	2011	Effect of nitrogen fertilization on caffeine production in coffee (Coffea arabica)	AFS	yes	USA	N fertilization	Nutrients/Management Practices			Nitrogen (N) based secondary metabolites caffeine (N-based alkaloid)	secondary		In a growth chamber experiment, three N treatments were applied to seedlings. Increased caffeine concentration in phloem exudates was greater in high-N fertilized plants relative to intermediate- and low-N plants. Overall caffeine concentration and content did not differ across N treatments. This study suggests that caffeine in coffee is strongly regulated by genetic factors, and environment is l…	Management
Pech-Ku	2018	Relationship between aluminum stress and caffeine biosynthesis in suspension cells of Coffea arabica L	MT	yes	Mexico	soil acidity	Nutrients/Management Practices			secondary metabolites, caffeine	secondary		This study looks at how soil acidity (presence of Al) stress influences defense signals that can trigger the synthesis of defense-related secondary metabolites, such as caffeine. The study showed that treatment with AlCl3 decreased cell growth and increased caffeine levels of C. arabica. The relationship between Al-mediated stress and the caffeine biosynthetic pathway indicates that this metal ac…	Management
Poltronieri	2011	Effect of zinc and its form of supply on production and quality of coffee beans	AFS	yes	Brazil	form of zinc (spraying vs. tablet)	Nutrients/Management Practices			quality (overall)	sensory		Independent of the form of supply, Zn positively influences quality of coffee beans. Discussion of quality parameters was vague and unclear as to which Zn treatment resulted in which quality scores.	Management
Vaddadi	2015	Impacts of biotic and abiotic stress on major quality attributing metabolites of coffee beans	CT	yes	India	disease	Pest/Disease			secondary metabolities, bioactive compunds	secondary		This study looked at the impact of different extrinsic factors like environmental and biotic factors on eleicitng a response in production of secondary metabolities. They did this through the use of a biotic and abiotic spray to look at different elicitors response.	Management
Agwanda	2003	Selection for bean and liquor qualities within related hybrids of Arabica coffee in multilocal field trials	ES	SB	Kenya	moisture stress	precipitation	Arabica	Ruiru 11 cultivar	acidity, body, and flavor	sensory	sensory	Coffee was grown in five different sites in Kenya with edaphic and climatic differences. Quality parameters were best observed in the site with moderate moisture stress.	Environmental
Vinecky	2017	Controlled irrigation and nitrogen, phosphorous and potassiumfertilization affect the biochemical composition and quality ofArabica coffee beans	AFS	yes	Brazil	drought, fertilization	precipitation AND nutrient/management practices			lipid, chlorogenic acid (CGA), caffeine, sucrose	secondary, primary		Lipid and chlorogenic acid (CGA) contents increased with increased K fertilization increased. Caffeine content increased with higher amounts of N. Sucrose and total lipid contents were higher in beans of non-irrigated plants than those beans from plants grown with continuous irrigation. Caffeine and CGA contents were higher in beans of irrigated as compared with non-irrigated plants. Overall, the…	Management
Aparecido	2018	Maturation periods for Coffea arabica cultivars and their implications for yield and quality in Brazil	ES	SB	Brazil	Air temperatures	temperature	Arabica	Acaiá Cerrado MG1474, Icatu Precoce Amarelo 3282, MundoNovo379-19 Catuaí VermelhoI AC99, Topázio MG1190, Catuaí VermelhoI AC 15, Catuaí AmareloI AC17, RubíMG1192 1987.8 Catuaí VermelhoI AC144, Catuaí AmareloI AC62	Fruit ripening (highly correlated to beverage quality)	sensory	fruit ripeness	Coffee matured faster in Sao Paolo, the geographical region with higher air temperatures, as compared to coffee grown farther north in Minas Gerais. In general maturation occurred sooner in areas where air temperatures and evapotranspiration is high, altitude is moderate and there is some water deficit.	Environmental
Dussert	2001	Tolerance of coffee (Coffea spp.) seeds to ultra-low temperature exposure in relation to calorimetric properties of tissue water, lipid composition, and cooling procedure	TW	SB	Costa Rica: 9 coffee species from CATIE, Turrialba, Costa Rica	Low temperature	temperature	Spp.	C. arabica L. (typica variety), C. brevpipes Hiern, C. canephora Pierre, C. eugenioides Moore, C. liberica Hiern, C. pseudozanguebarie Bridson, C. recemosa Lour, C. sessilflora Bridson, C. stenophylla G. Don	Tissue water, lipid composition	primary	nutrient/chemical	Using liquid nitrogen (LN), seed viability from low temperature treatments of the 9 coffee species (all Costa Rica) could be grouped into three catagories based off seed survival. The unfreezable water content in coffee species was found to be negatively correlated to seed lipid content. Climate effects (low temperature) on coffee quality not direrectly measured, however seed viability after cold…	Environmental
Joët	2010	Influence of environmental factors, wet processing and their interactions on the biochemical composition of green Arabica coffee beans	EA	ES	Reunion Island, France	Temperature, Altitude	temperature AND altitude	Arabica	cv. Laurina (a natural dwarf mutant of cv.'Bourbon'	lipid, chlorogenic acid, sugar, caffeine	secondary, primary	nutrient/chemical	Overall levels lipid, chlorogenic acid, sugars were not significantly affected by environmental factors. However, proportional composition of lipids, CGAs, and sugars was affected by average daily temperature. In lipids, there was an increase in stearic, arachidic, behenic, and oleic acids and decrease in palmitic, cis-vaccenic, and linoleic acids. In chlorogenic acids there was more 3-CQA, 4-CQA…	Environmental
Bertrand	2012	Climatic factors directly impact the volatile organic compound fingerprint in green Arabica coffee bean as well as coffee beverage quality	ES	SB	Island of Reunion	Average daily temperatures, mean temperature during wet processing, rainfall, solar radiation, potential evapotranspiration	temperature AND precipitation	Arabica	cv. Laurina	Volatile compounds, aroma, body, acidity, bitterness, astringency, sourness, flavour (green, earthy, fruity, and medicinal)	sensory, secondary	sensory, nutrient/chemical	Coffees produced in regions with cooler climates were generally more acidic and had better aroma than coffees grown at warmer, less elevated regions. Additionally, coffees grown under warmer condictions were associated with the presence of green and earthy off-flavours. There was no significant correlation found between coffee quality and rainfall. Increased evapotranspiration was correlated with…	Environmental
Ramalho	2018	Can Elevated Air CO2 Conditions Mitigate the Predicted Warming Impact on the Quality of Coffee Bean?	SB	ES	Growth chambers (Portugal)	CO2, Temperature	temperature, CO2	Arabica	Coffea arabica cv. Icatu	color, phenolic compounds, soluble solids, CGAs, caffeic acid, p-coumaric acid, caffeine, trigonelline, lipids, minerals	secondary, primary	nutrient/chemical	Both combined and individually, the effects of high temperature and [CO2] on green coffee quality were assessed. Temperature alone marginally altered coffee quality with increases to CGA, caffeine, trigonelline, and p-coumaric acid content which could result in higher perceived bitterness.Higher [CO2] showed little effect. When coffee was grown and harvested under high temperatures and high [CO2]…	Environmental
